# Supplementary material for: Bacterialized tumor cells as vaccine
Source: EMBO Mol Med. 2026 Jun 19;18(7):2946–78. doi: 10.1038/s44321-026-00465-x (PMC13365548; doi:10.1038/s44321-026-00465-x)
Supplement: Supplementary file 2 — Movie EV1 [file 44321_2026_465_MOESM2_ESM.zip]

Archive with 4 entries (4 files):
- Expanded_View_Movie_Legend.docx
- __MACOSX/._Expanded_View_Movie_Legend.docx
- Movie_EV1.avi
- __MACOSX/._Movie_EV1.avi
